# Supplementary material for: Envisioning a learning surveillance system for tuberculosis
Source: PLoS One. 2020 Dec 14;15(12):e0243610. doi: 10.1371/journal.pone.0243610 (PMC7735594; doi:10.1371/journal.pone.0243610)
Supplement: S1 Table — (XLSX) [file pone.0243610.s002.xlsx]

## Sheet: S2_Table
S1 Table: Data Mapping for Validation of Ontology of Learning Surveillance System for TB
Result & Analysis	Cell Coded	Ontology Pathways	Variable in Data Repository	Data Repository
A critical range of data is being collected by the GPMS TB Transportal as shown in Fig 2. This includes individual demographic and geographical data (V3, V8). It allows capturing of demographic and geographic details of individual cases trasmission dynamics in group setting.	V3	Demographic data for strategic management -individual	Sex, Age	Form 2
	V8	Geographical data for strategic management -individual	Address
The Transportal also incorporates aggregated demographic and clinical data for strategic management (W3, W5), which are derived from Active Case Finding (ACF) TB pilot project in Karnataka, India . Count on Drug resistant TB cases is also collected clinically (H5). In order to track sussceptible and missing cases at aggregate level, clinical (V5) and pathological (D2) data on symptoms and TB dete…	W3	Demographic data for strategic management in aggregate	District Name	Form 1
			Total Number of household	NACF
			Total Number of Population Visited in house
			No. Of Sputum Model Tested In DMC
	W5	Clinical data for strategic management in aggregate	TB+HIV cases Positive Cases	NSTOP
			TB+ Diabetes Positive Cases
			No of people tested	Form 3
			No of children below 6 years
			Total No. Of Diabetes Patients
			Total No. Of Presumptive TB Patients Identified While Home Visits
			Total TB patients	NACF
			No. of Positive Tuberculosis Patient
			No. of Negative Tuberculosis Patient
			Total No.of Diabetic Patients
			Total No. of Patients having fever
			Total No.of Patients with persistent cough
			Total No.of Patients with weight loss
	H5	Clinical data for drug resistant TB cases	Resistance Detected	NACF, NSTOP
	V5	Clinical data for strategic management - individual	Cough, Fever	Form 2
	D2	Pathological data for microbiological diagnosis	TB Detected Microbiologically	NSTOP
	W9	Susceptibility data for strategic management in aggregate	Presumptive Patient's Count	NACF, Form 3
We identified some critical combinations of the data points in GPMS TB Transportal to generate pathways for a more effective system: (1) Data on susceptible cases in aggregate (W9, AA9), and their possible integration with data on the pulmonary and extra-pulmonary diagnosis (E5) to enable detection of co-infection. (2) Clinical and pathological data on microbiological diagnosis (D2, D5) could be …	W9	Susceptibility data for strategic management aggregate	Total No. Of Presumptive TB Patients Identified While Home Visits	NACF, Form 3
	AA9	Susceptibility data for strategic management follow-up	Among Presumptive TB Patients Who Are Identified Through Home Visits
	E5	Clinical data for pulmonary diagnosis	Total No. Of Patients Undergone X-Ray	Form 5
	D5	Clinical data for microbiological diagnosis	Total No. Of Patient Tested Positive From Total Sputum Samples(Sputum Positive)
	D2	Pathological data for microbiological diagnosis	TB Detected Microbiologically	NSTOP
	W5	Clinical data for strategic management in aggregate	TB Detected : CBNAAT (MTB)
			Among Presumptive TB Patients Who Are Identified Through Home Visits	Form 3
	R8	Geographical data for geographical access to TB care	State, District, DMC, Tuberculosis Unit	Form 4
	U8	Geographical data for clinical access to TB care	DMC lab, DMC xray, DMC CBNAAT	Form 2,4
Geographical location (W8) when combined with Treatment outcome-TB cured (Z7) enables derivation of insights that have applications for strategic management of TB. However, an important omission identified in GPMS TB Transportal was lack of clinical and pathological data on drug-resistant treatment (N5, N2) of single, multiple regimens, given that the problem is endemic in India.	W8	Geographical data for strategic management aggregate	District name, Primary health center, Sub center, Tuberculosis Unit, DMC	Form 1 NSTOP
	Z5	Clinical data for strategic management-outcome assessment	Treatment Outcome: TB Cured
Several other Concatenations are also crucial in designing surveillance strategies. Identifying ongoing TB infection sites is crucial for interrupting transmission in TB-prevalent urban areas. Aggregated epidemiological data from target group locations (W6) could enable the documentation of disease trends in each community and the subsequent targeting of resources to where they are needed most. A…	W6	Epidemiological data for strategic managment aggregate	Total No. Of High Risk(HR) Population Visited In House	Form 3
Abbreviations used: NSTOP- National STOP TB Partnership ; NACF-National Active Case Finding DOI : https://doi.org/10.25504/FAIRsharing.4APEVR

## Sheet: Sheet1
	Detect
Meta data	Sex, Age, Address
	Demographic and geographic data for individual strategic management
Full pathway	Periodic identification and collection of demographic and georaphical data for individual strategic management by ASHA workers
Indicator	Scale-up effective private provider engagement approaches
Meta data	DMC lab, DMC xray, DMC CBNAAT
	Geographical data for Clinical Access to TB Care
Full pathway	Periodic detection and collection of pathological data for microbiological diagnosis by Designated microscopic centre
Indicator	Scale-up free, high sensitivity diagnostic tests and algorithms
